# Supplementary material for: FoCupin1, a Cupin_1 domain-containing protein, is necessary for the virulence of Fusarium oxysporum f. sp. cubense tropical race 4
Source: Front Microbiol. 2022 Aug 30;13:1001540. doi: 10.3389/fmicb.2022.1001540 (PMC9468701; doi:10.3389/fmicb.2022.1001540)
Supplement: Supplementary file 1 [file Data_Sheet_1.ZIP]

Archive with 3 entries (2 files):
- R1_Supplementary materials/R1_Supplementary Materials 1_Figures.pptx
- R1_Supplementary materials/R1_Supplementary Materials 2_Table S1.docx
- R1_Supplementary materials/
